# Supplementary material for: Integrated Molecular and Hematobiochemical Biomarkers for the Detection of Bovine Babesiosis in Holstein Calves
Source: Vet Sci. 2026 Feb 10;13(2):176. doi: 10.3390/vetsci13020176 (PMC12945156; doi:10.3390/vetsci13020176)
Supplement: Supplementary file 1 [file vetsci-13-00176-s001.zip]

Archive with 1 entries (1 files):
- vetsci-4123882-supplementary.pdf
